# Supplementary material for: E2F1 suppresses Epstein-Barr virus lytic reactivation through cellular and viral transcriptional networks
Source: PLoS Pathog. 2025 Aug 7;21(8):e1013410. doi: 10.1371/journal.ppat.1013410 (PMC12349880; doi:10.1371/journal.ppat.1013410)
Supplement: S4 Table — (XLSX) [file ppat.1013410.s019.xlsx]

## Sheet: E2F1 WT vs E2F1 WT TPA-NaBu
GeneID	Gene Symbol	Description	Base mean	log2(FC)	StdErr	Wald-Stats	P-value	P-adj
397	ARHGDIB	Rho GDP dissociation inhibitor beta	5029.98	-5.61871	0.157481	-35.6786	8.48072e-279	1.50633e-275
4033	IRAG2	inositol 1,4,5-triphosphate receptor associated 2	3837.65	-7.4486	0.221042	-33.6977	6.24448e-249	9.38497e-246
3507	IGHM	immunoglobulin heavy constant mu	14623.9	-5.24242	0.140097	-37.4199	1.85304e-306	5.17211e-303
933	CD22	CD22 molecule	3630.29	-5.36481	0.1634	-32.8324	2.03261e-236	2.83665e-233
3514	IGKC	immunoglobulin kappa constant	11951.1	-6.1333	0.165459	-37.0683	9.10031e-301	1.97558e-297
3512	JCHAIN	joining chain of multimeric IgA and IgM	5713.81	-8.80573	0.249041	-35.3586	7.39119e-274	1.20341e-270
4609	MYC	MYC proto-oncogene, bHLH transcription factor	11644.6	-5.12814	0.137609	-37.266	5.83307e-304	1.42458e-300
931	MS4A1	membrane spanning 4-domains A1	2271.84	-6.2221	0.199152	-31.243	2.78318e-214	2.86199e-211
5790	PTPRCAP	protein tyrosine phosphatase receptor type C associated protein	2004.42	-5.81309	0.199087	-29.1988	2.00954e-187	1.5705e-184
51237	MZB1	marginal zone B and B1 cell specific protein	1665.02	-6.2188	0.221933	-28.0211	8.99993e-173	5.49502e-170
257144	GCSAM	germinal center associated signaling and motility	2056.71	-4.88472	0.170653	-28.6237	3.40272e-180	2.46231e-177
3936	LCP1	lymphocyte cytosolic protein 1	3581.32	-1.96817	0.137747	-14.2883	2.58843e-46	8.45698e-45
219972	MPEG1	macrophage expressed 1	1471.24	-6.00718	0.21686	-27.7007	6.84689e-169	3.93454e-166
84824	FCRLA	Fc receptor like A	1715.49	-4.12791	0.171014	-24.1379	1.00133e-128	2.87706e-126
973	CD79A	CD79a molecule	3800.8	-7.13652	0.235583	-30.293	1.41583e-201	1.31726e-198
79930	DOK3	docking protein 3	1601.66	-5.34569	0.191166	-27.9636	4.50584e-172	2.66773e-169
81539	SLC38A1	solute carrier family 38 member 1	1754.48	-4.5773	0.172522	-26.5317	4.17649e-155	1.73618e-152
4288	MKI67	marker of proliferation Ki-67	1317.9	-6.65251	0.257528	-25.8322	3.85832e-147	1.53844e-144
23180	RFTN1	raftlin, lipid raft linker 1	2316.84	-2.66283	0.144494	-18.4287	7.73496e-76	6.65751e-74
7805	LAPTM5	lysosomal protein transmembrane 5	2302.26	-3.49214	0.149838	-23.306	3.85187e-120	9.17778e-118
640	BLK	BLK proto-oncogene, Src family tyrosine kinase	1703.17	-5.82285	0.203717	-28.5831	1.09109e-179	7.61348e-177
332	BIRC5	baculoviral IAP repeat containing 5	1154.36	-5.21559	0.205131	-25.4256	1.31492e-142	4.94057e-140
5450	POU2AF1	POU class 2 homeobox associating factor 1	1060.01	-6.03464	0.242289	-24.9068	6.28595e-137	2.19312e-134
962	CD48	CD48 molecule	1149.02	-6.89791	0.281201	-24.5302	7.04166e-133	2.14969e-130
8553	BHLHE40	basic helix-loop-helix family member e40	992.567	-4.27691	0.188284	-22.7152	3.16982e-114	6.73173e-112
3683	ITGAL	integrin subunit alpha L	943.422	-4.74543	0.206265	-23.0065	4.01573e-117	9.12318e-115
9404	LPXN	leupaxin	1907.99	-3.72199	0.163536	-22.7595	1.15564e-114	2.48119e-112
79661	NEIL1	nei like DNA glycosylase 1	1682.91	-5.43661	0.204012	-26.6485	1.86263e-156	8.27093e-154
29802	VPREB3	V-set pre-B cell surrogate light chain 3	1746.66	-6.96469	0.272839	-25.5268	9.9399e-144	3.80796e-141
55355	HJURP	Holliday junction recognition protein	838.93	-5.45861	0.2337	-23.3573	1.16229e-120	2.83859e-118
27240	SIT1	signaling threshold regulating transmembrane adaptor 1	1033.4	-4.06582	0.182268	-22.3069	3.16944e-110	6.38397e-108
951	CD37	CD37 molecule	1632.73	-2.82619	0.164533	-17.1771	3.9443e-66	2.60351e-64
6850	SYK	spleen associated tyrosine kinase	1065.51	-3.51418	0.172076	-20.4223	1.06013e-92	1.42847e-90
974	CD79B	CD79b molecule	4287.98	-4.27346	0.159138	-26.8538	7.61255e-159	3.54129e-156
113130	CDCA5	cell division cycle associated 5	785.695	-4.58687	0.210615	-21.7785	3.71162e-105	6.53312e-103
92241	RCSD1	RCSD domain containing 1	1035.48	-3.88777	0.178797	-21.744	7.86975e-105	1.37285e-102
256236	NAPSB		1307.29	-1.27916	0.149064	-8.58126	9.38426e-18	8.0842e-17
9595	CYTIP	cytohesin 1 interacting protein	732.984	-7.32304	0.371507	-19.7117	1.71142e-86	2.03888e-84
54440	SASH3	SAM and SH3 domain containing 3	765.439	-4.62551	0.211279	-21.8928	3.04006e-106	5.44923e-104
5341	PLEK	pleckstrin	834.653	-2.47951	0.171838	-14.4294	3.3819e-47	1.1412e-45
5778	PTPN7	protein tyrosine phosphatase non-receptor type 7	836.766	-4.80527	0.210996	-22.7742	8.25799e-115	1.81286e-112
4605	MYBL2	MYB proto-oncogene like 2	705.436	-4.47956	0.214007	-20.9319	2.7451e-97	4.06316e-95
983	CDK1	cyclin dependent kinase 1	752.685	-8.22788	0.473361	-17.3818	1.13259e-67	7.87492e-66
7153	TOP2A	DNA topoisomerase II alpha	1204.24	-6.28543	0.244661	-25.6904	1.49559e-145	5.84416e-143
10460	TACC3	transforming acidic coiled-coil containing protein 3	809.337	-4.58786	0.208152	-22.0409	1.16846e-107	2.15372e-105
3310	HSPA6	heat shock protein family A (Hsp70) member 6	708.061	-4.74327	0.221329	-21.4308	6.89423e-102	1.1225e-99
7456	WIPF1	WAS/WASL interacting protein family member 1	1175.91	-4.5903	0.187613	-24.4669	3.32684e-132	9.99996e-130
3068	HDGF	heparin binding growth factor	2430.41	-3.58848	0.150095	-23.9081	2.52093e-126	6.84082e-124
10051	SMC4	structural maintenance of chromosomes 4	1191.94	-4.60409	0.192671	-23.8961	3.36566e-126	9.00799e-124
114800	CCDC85A	coiled-coil domain containing 85A	631.01	-5.85825	0.278969	-20.9996	6.6094e-98	9.93342e-96
6319	SCD	stearoyl-CoA desaturase	5200.51	-2.8389	0.135531	-20.9465	2.01875e-97	3.01086e-95
55143	CDCA8	cell division cycle associated 8	648.34	-6.28841	0.302176	-20.8104	3.48198e-96	4.92978e-94
5347	PLK1	polo like kinase 1	607.734	-4.20914	0.214029	-19.6662	4.1976e-86	4.91094e-84
399	RHOH	ras homolog family member H	609.125	-5.47232	0.262679	-20.8327	2.18735e-96	3.14239e-94
6688	SPI1	Spi-1 proto-oncogene	739.066	-5.94108	0.277383	-21.4183	9.01946e-102	1.45638e-99
126549	ANKLE1	ankyrin repeat and LEM domain containing 1	589.165	-5.19066	0.254056	-20.4312	8.83676e-93	1.19898e-90
79666	PLEKHF2	pleckstrin homology and FYVE domain containing 2	1251.94	-4.19444	0.17615	-23.8118	2.52306e-125	6.66157e-123
25780	RASGRP3	RAS guanyl releasing protein 3	646.079	-5.43928	0.257674	-21.1091	6.55587e-99	1.01658e-96
26112	CCDC69	coiled-coil domain containing 69	1287.23	-2.64472	0.156208	-16.9308	2.66847e-64	1.63437e-62
891	CCNB1	cyclin B1	623.652	-4.96572	0.237445	-20.9131	4.0655e-97	5.97231e-95
5788	PTPRC	protein tyrosine phosphatase receptor type C	958.729	-6.43957	0.272107	-23.6656	8.15771e-124	2.12514e-121
890	CCNA2	cyclin A2	697.907	-5.22303	0.238833	-21.869	5.13217e-106	9.11566e-104
64005	MYO1G	myosin IG	624.441	-4.42583	0.221078	-20.0193	3.74251e-89	4.7175e-87
1063	CENPF	centromere protein F	622.749	-5.27344	0.250703	-21.0346	3.1626e-98	4.82741e-96
5079	PAX5	paired box 5	925.309	-2.6173	0.165763	-15.7894	3.67795e-56	1.69481e-54
9750	RIPOR2	RHO family interacting cell polarization regulator 2	799.5	-1.72553	0.16379	-10.535	5.95907e-26	8.09092e-25
586	BCAT1	branched chain amino acid transaminase 1	787.608	-4.73871	0.212584	-22.291	4.52031e-110	8.92099e-108
4046	LSP1	lymphocyte specific protein 1	1247.21	-3.26875	0.252849	-12.9277	3.14182e-38	7.41362e-37
2268	FGR	FGR proto-oncogene, Src family tyrosine kinase	559.923	-4.44521	0.228204	-19.4791	1.65048e-84	1.81163e-82
55872	PBK	PDZ binding kinase	566.927	-7.36789	0.421692	-17.4722	2.33279e-68	1.66343e-66
3428	IFI16	interferon gamma inducible protein 16	2309.9	0.122786	0.138942	0.883724	0.376845	0.444533
2186	BPTF	bromodomain PHD finger transcription factor	1539.53	-2.65407	0.154918	-17.132	8.56256e-66	5.63284e-64
57379	AICDA	activation induced cytidine deaminase	644.563	-8.14125	0.494087	-16.4774	5.33603e-61	3.00447e-59
7324	UBE2E1	ubiquitin conjugating enzyme E2 E1	1447.68	-3.35435	0.16567	-20.2472	3.75647e-91	4.89293e-89
81620	CDT1	chromatin licensing and DNA replication factor 1	645.541	-5.48392	0.268099	-20.4548	5.43973e-93	7.43227e-91
3148	HMGB2	high mobility group box 2	2766.02	-4.60489	0.163044	-28.2432	1.72526e-175	1.16235e-172
1840	DTX1	deltex E3 ubiquitin ligase 1	2037.31	-2.80388	0.15188	-18.4612	4.24e-76	3.71198e-74
11004	KIF2C	kinesin family member 2C	634.374	-4.85828	0.251648	-19.3059	4.79337e-83	5.00817e-81
1031	CDKN2C	cyclin dependent kinase inhibitor 2C	1513.33	-3.54789	0.160491	-22.1064	2.74083e-108	5.14907e-106
388524	RPSA2	ribosomal protein SA pseudogene 58	26316.5	-3.63279	0.136906	-26.5348	3.84326e-155	1.63238e-152
83879	CDCA7	cell division cycle associated 7	720.86	-4.64222	0.215168	-21.5749	3.09482e-103	5.21264e-101
92610	TIFA	TRAF interacting protein with forkhead associated domain	1099.49	-3.50609	0.170061	-20.6166	1.94792e-94	2.73801e-92
4248	MGAT3	beta-1,4-mannosyl-glycoprotein 4-beta-N-acetylglucosaminyltransferase	685.702	-2.59525	0.17643	-14.7098	5.57892e-49	2.00738e-47
942	CD86	CD86 molecule	543.409	-4.42821	0.229328	-19.3096	4.46382e-83	4.68893e-81
971	CD72	CD72 molecule	1156.99	-3.7015	0.175003	-21.151	2.69971e-99	4.21976e-97
605	BCL7A	BAF chromatin remodeling complex subunit BCL7A	667.358	-3.03029	0.185742	-16.3145	7.77978e-60	4.19893e-58
2194	FASN	fatty acid synthase	883.329	-2.74474	0.170318	-16.1154	1.99003e-58	1.00468e-56
1997	ELF1	E74 like ETS transcription factor 1	1062.42	-2.37939	0.161443	-14.7383	3.6595e-49	1.33146e-47
8115	TCL1A	TCL1 family AKT coactivator A	4549.64	-3.3508	0.139619	-23.9995	2.81257e-127	7.7397e-125
1869	E2F1	E2F transcription factor 1	652.887	-4.74713	0.227522	-20.8645	1.12583e-96	1.64153e-94
389643	NUGGC	nuclear GTPase, germinal center associated	524.94	-5.75368	0.292766	-19.6528	5.47015e-86	6.28681e-84
22974	TPX2	TPX2 microtubule nucleation factor	934.047	-5.69049	0.236854	-24.0253	1.5135e-127	4.22441e-125
6518	SLC2A5	solute carrier family 2 member 5	732.104	-5.92784	0.268443	-22.0823	4.67406e-108	8.69732e-106
701	BUB1B	BUB1 mitotic checkpoint serine/threonine kinase B	498.379	-5.57571	0.288701	-19.3131	4.1712e-83	4.40524e-81
55893	ZNF395	zinc finger protein 395	1643.26	-2.255	0.148899	-15.1444	8.2462e-52	3.32881e-50
695	BTK	Bruton tyrosine kinase	510.285	-5.23527	0.273154	-19.166	7.11462e-82	7.16522e-80
51537	MTFP1	mitochondrial fission process 1	1112.21	-3.35565	0.172591	-19.4428	3.35635e-84	3.64314e-82
10808	HSPH1	heat shock protein family H (Hsp110) member 1	1057	-3.85108	0.183243	-21.0163	4.65616e-98	7.0521e-96
6480	ST6GAL1	ST6 beta-galactoside alpha-2,6-sialyltransferase 1	881.054	-2.3283	0.165697	-14.0516	7.53289e-45	2.31048e-43
1633	DCK	deoxycytidine kinase	824.695	-4.91869	0.219907	-22.3672	8.22244e-111	1.69105e-108

## Sheet: E2F1 WT vs E2F1 KD
GeneID	Gene Symbol	Description	Base mean	log2(FC)	StdErr	Wald-Stats	P-value	P-adj
397	ARHGDIB	Rho GDP dissociation inhibitor beta	3635.62	-2.28032	0.184499	-12.3595	4.32803e-35	4.91104e-33
4033	IRAG2	inositol 1,4,5-triphosphate receptor associated 2	2378.87	-5.68477	0.239754	-23.7108	2.78747e-124	2.53037e-121
3507	IGHM	immunoglobulin heavy constant mu	9854.44	-2.93448	0.175953	-16.6776	1.90611e-62	7.54232e-60
933	CD22	CD22 molecule	2349.29	-3.57832	0.19647	-18.2131	4.06282e-74	2.72598e-71
3514	IGKC	immunoglobulin kappa constant	7348.63	-5.65335	0.20512	-27.5611	3.25575e-167	5.02427e-164
3512	JCHAIN	joining chain of multimeric IgA and IgM	3561.85	-5.53655	0.213043	-25.9879	6.78558e-149	7.47964e-146
4609	MYC	MYC proto-oncogene, bHLH transcription factor	7138.69	-5.01208	0.187987	-26.6618	1.30461e-156	1.67773e-153
931	MS4A1	membrane spanning 4-domains A1	1467.82	-3.82576	0.214072	-17.8713	1.97183e-71	1.21717e-68
5790	PTPRCAP	protein tyrosine phosphatase receptor type C associated protein	1362.05	-2.93339	0.212815	-13.7837	3.19251e-43	5.29751e-41
51237	MZB1	marginal zone B and B1 cell specific protein	1039.79	-4.84516	0.255451	-18.9671	3.19092e-80	2.34487e-77
257144	GCSAM	germinal center associated signaling and motility	1329.42	-3.43257	0.21259	-16.1464	1.20355e-58	4.12738e-56
3936	LCP1	lymphocyte cytosolic protein 1	3268.51	-0.195008	0.180251	-1.08187	0.279311	0.400431
219972	MPEG1	macrophage expressed 1	887.968	-8.89637	0.683241	-13.0208	9.31614e-39	1.26111e-36
84824	FCRLA	Fc receptor like A	1070.43	-3.66769	0.23159	-15.837	1.72828e-56	5.44301e-54
973	CD79A	CD79a molecule	2420.77	-4.35146	0.21629	-20.1187	5.06655e-90	3.90935e-87
79930	DOK3	docking protein 3	1089.64	-2.84021	0.212465	-13.3679	9.31681e-41	1.38247e-38
81539	SLC38A1	solute carrier family 38 member 1	1238.63	-2.3035	0.204024	-11.2903	1.46546e-29	1.29228e-27
4288	MKI67	marker of proliferation Ki-67	1386.19	-0.44094	0.195119	-2.25985	0.0238304	0.0583731
23180	RFTN1	raftlin, lipid raft linker 1	1436.87	-2.52178	0.200535	-12.5752	2.88893e-36	3.42939e-34
7805	LAPTM5	lysosomal protein transmembrane 5	1569.85	-2.22465	0.197195	-11.2815	1.62005e-29	1.42049e-27
640	BLK	BLK proto-oncogene, Src family tyrosine kinase	1180.19	-2.7088	0.208145	-13.014	1.01891e-38	1.36729e-36
332	BIRC5	baculoviral IAP repeat containing 5	894.349	-1.7334	0.210871	-8.22021	2.03155e-16	5.91525e-15
5450	POU2AF1	POU class 2 homeobox associating factor 1	683.549	-3.82688	0.25392	-15.0712	2.5047e-51	6.44208e-49
962	CD48	CD48 molecule	708.427	-5.91749	0.344359	-17.1841	3.49363e-66	1.79712e-63
8553	BHLHE40	basic helix-loop-helix family member e40	599.982	-4.66955	0.292483	-15.9652	2.23344e-57	7.18051e-55
3683	ITGAL	integrin subunit alpha L	600.874	-3.63986	0.25912	-14.047	8.03497e-45	1.44181e-42
9404	LPXN	leupaxin	1140.46	-4.28148	0.239893	-17.8475	3.02404e-71	1.79489e-68
79661	NEIL1	nei like DNA glycosylase 1	1056.85	-4.30337	0.244393	-17.6084	2.12246e-69	1.12944e-66
29802	VPREB3	V-set pre-B cell surrogate light chain 3	1118.96	-4.15442	0.251251	-16.5349	2.05579e-61	7.93124e-59
55355	HJURP	Holliday junction recognition protein	713.691	-1.24297	0.216652	-5.73716	9.62772e-09	1.05372e-07
27240	SIT1	signaling threshold regulating transmembrane adaptor 1	634.76	-3.9608	0.26217	-15.1077	1.43989e-51	3.8983e-49
951	CD37	CD37 molecule	1015.64	-2.63802	0.218079	-12.0966	1.10034e-33	1.17919e-31
6850	SYK	spleen associated tyrosine kinase	674.744	-2.98862	0.236927	-12.6141	1.76573e-36	2.12881e-34
974	CD79B	CD79b molecule	2733.56	-3.37559	0.196968	-17.1378	7.75783e-66	3.8619e-63
113130	CDCA5	cell division cycle associated 5	595.195	-1.78496	0.231024	-7.72626	1.10752e-14	2.67051e-13
92241	RCSD1	RCSD domain containing 1	648.291	-3.43014	0.247839	-13.8402	1.45832e-43	2.47305e-41
256236	NAPSB		616.112	-3.50613	0.254229	-13.7912	2.87758e-43	4.82683e-41
9595	CYTIP	cytohesin 1 interacting protein	478.642	-3.75072	0.27802	-13.4908	1.77106e-41	2.67951e-39
54440	SASH3	SAM and SH3 domain containing 3	513.185	-2.83131	0.251227	-11.2699	1.84767e-29	1.61092e-27
5341	PLEK	pleckstrin	489.39	-2.93694	0.256495	-11.4503	2.34313e-30	2.1396e-28
5778	PTPN7	protein tyrosine phosphatase non-receptor type 7	610.883	-2.08109	0.2299	-9.05216	1.40161e-19	5.57467e-18
4605	MYBL2	MYB proto-oncogene like 2	541.984	-1.67803	0.232493	-7.21754	5.29354e-13	1.03667e-11
983	CDK1	cyclin dependent kinase 1	545.143	-2.411	0.241188	-9.99635	1.58122e-23	8.93825e-22
7153	TOP2A	DNA topoisomerase II alpha	964.032	-1.61819	0.211591	-7.64771	2.04587e-14	4.81278e-13
10460	TACC3	transforming acidic coiled-coil containing protein 3	699.154	-1.086	0.216932	-5.00615	5.55293e-07	4.49124e-06
3310	HSPA6	heat shock protein family A (Hsp70) member 6	449.446	-3.70638	0.282971	-13.0981	3.37604e-39	4.69361e-37
7456	WIPF1	WAS/WASL interacting protein family member 1	1017.87	-1.07722	0.204243	-5.27419	1.33342e-07	1.18739e-06
3068	HDGF	heparin binding growth factor	1553.97	-2.91887	0.202019	-14.4485	2.56208e-47	5.13481e-45
10051	SMC4	structural maintenance of chromosomes 4	947.85	-1.49937	0.209702	-7.15	8.67803e-13	1.65129e-11
114800	CCDC85A	coiled-coil domain containing 85A	397.234	-4.40965	0.322416	-13.6769	1.39545e-42	2.24318e-40
6319	SCD	stearoyl-CoA desaturase	3922.11	-1.30263	0.179079	-7.27408	3.48791e-13	7.00852e-12
55143	CDCA8	cell division cycle associated 8	557.038	-1.24235	0.2278	-5.45367	4.9342e-08	4.74421e-07
5347	PLK1	polo like kinase 1	509.205	-1.17151	0.232886	-5.03039	4.89485e-07	4.00304e-06
399	RHOH	ras homolog family member H	373.647	-5.29263	0.388343	-13.6288	2.70136e-42	4.29768e-40
6688	SPI1	Spi-1 proto-oncogene	476.815	-3.79784	0.281258	-13.5031	1.4997e-41	2.29142e-39
126549	ANKLE1	ankyrin repeat and LEM domain containing 1	367.457	-4.38958	0.332974	-13.183	1.10003e-39	1.57182e-37
79666	PLEKHF2	pleckstrin homology and FYVE domain containing 2	802.312	-3.25155	0.231849	-14.0244	1.10471e-44	1.95953e-42
25780	RASGRP3	RAS guanyl releasing protein 3	397.771	-5.06613	0.35947	-14.0934	4.17257e-45	7.75796e-43
26112	CCDC69	coiled-coil domain containing 69	820.46	-2.26024	0.218525	-10.3431	4.49576e-25	2.91507e-23
891	CCNB1	cyclin B1	455.919	-2.09898	0.247739	-8.47256	2.40062e-17	7.71801e-16
5788	PTPRC	protein tyrosine phosphatase receptor type C	615.731	-4.0063	0.267763	-14.9621	1.2986e-50	3.13124e-48
890	CCNA2	cyclin A2	492.369	-2.44009	0.247508	-9.85864	6.28964e-23	3.27911e-21
64005	MYO1G	myosin IG	473.158	-1.75423	0.260236	-6.74092	1.57386e-11	2.56471e-10
1063	CENPF	centromere protein F	605.996	-0.661977	0.222003	-2.98184	0.00286525	0.00976271
5079	PAX5	paired box 5	644.344	-1.62584	0.223585	-7.27169	3.55021e-13	7.11518e-12
9750	RIPOR2	RHO family interacting cell polarization regulator 2	428.28	-2.83002	0.266055	-10.637	2.00536e-26	1.41309e-24
586	BCAT1	branched chain amino acid transaminase 1	610.145	-1.6713	0.227054	-7.36083	1.8277e-13	3.81665e-12
4046	LSP1	lymphocyte specific protein 1	745.433	-3.65989	0.287312	-12.7384	3.61765e-37	4.50222e-35
2268	FGR	FGR proto-oncogene, Src family tyrosine kinase	343.401	-4.35595	0.339553	-12.8285	1.13559e-37	1.46037e-35
55872	PBK	PDZ binding kinase	391.952	-2.86721	0.281715	-10.1777	2.49459e-24	1.51561e-22
3428	IFI16	interferon gamma inducible protein 16	830.31	-2.13513	0.216268	-9.8726	5.47253e-23	2.86984e-21
2186	BPTF	bromodomain PHD finger transcription factor	1162.88	-1.21367	0.199784	-6.07493	1.24041e-09	1.54871e-08
57379	AICDA	activation induced cytidine deaminase	398.041	-6.23744	0.461235	-13.5233	1.13895e-41	1.75763e-39
7324	UBE2E1	ubiquitin conjugating enzyme E2 E1	902.49	-3.07145	0.223595	-13.7367	6.12322e-43	9.94669e-41
81620	CDT1	chromatin licensing and DNA replication factor 1	504.55	-1.70757	0.244479	-6.98453	2.85818e-12	5.12282e-11
3148	HMGB2	high mobility group box 2	1879.57	-2.67316	0.196857	-13.5792	5.3197e-42	8.29229e-40
1840	DTX1	deltex E3 ubiquitin ligase 1	1213.73	-3.13773	0.214131	-14.6533	1.28295e-48	2.71212e-46
11004	KIF2C	kinesin family member 2C	554.607	-1.06217	0.236796	-4.48559	7.27119e-06	4.76876e-05
1031	CDKN2C	cyclin dependent kinase inhibitor 2C	938.253	-3.3175	0.225421	-14.7169	5.02204e-49	1.12319e-46
388524	RPSA2	ribosomal protein SA pseudogene 58	22152.6	-1.03779	0.175019	-5.92958	3.03709e-09	3.60249e-08
83879	CDCA7	cell division cycle associated 7	485.308	-2.78829	0.254869	-10.9401	7.41085e-28	5.89506e-26
92610	TIFA	TRAF interacting protein with forkhead associated domain	670.903	-3.54898	0.247971	-14.3121	1.83844e-46	3.54635e-44
4248	MGAT3	beta-1,4-mannosyl-glycoprotein 4-beta-N-acetylglucosaminyltransferase	404.85	-2.99954	0.27255	-11.0054	3.59757e-28	2.93744e-26
942	CD86	CD86 molecule	374.526	-2.48071	0.26758	-9.27093	1.84538e-20	7.88864e-19
971	CD72	CD72 molecule	715.593	-3.49268	0.245533	-14.2249	6.41818e-46	1.20787e-43
605	BCL7A	BAF chromatin remodeling complex subunit BCL7A	413.121	-2.87819	0.267086	-10.7763	4.45606e-27	3.30605e-25
2194	FASN	fatty acid synthase	631.132	-1.54574	0.224542	-6.88399	5.81994e-12	1.01369e-10
1997	ELF1	E74 like ETS transcription factor 1	671.833	-2.10374	0.228036	-9.22549	2.82259e-20	1.18687e-18
8115	TCL1A	TCL1 family AKT coactivator A	3028.19	-2.35934	0.184322	-12.8001	1.63817e-37	2.07215e-35
1869	E2F1	E2F transcription factor 1	498.491	-1.76217	0.29207	-6.0334	1.60545e-09	1.97728e-08
389643	NUGGC	nuclear GTPase, germinal center associated	321.552	-5.63987	0.438704	-12.8558	7.98445e-38	1.0442e-35
22974	TPX2	TPX2 microtubule nucleation factor	725.889	-1.75973	0.219841	-8.00453	1.1992e-15	3.28121e-14
6518	SLC2A5	solute carrier family 2 member 5	452.831	-5.16585	0.348997	-14.802	1.42248e-49	3.37718e-47
701	BUB1B	BUB1 mitotic checkpoint serine/threonine kinase B	379.977	-1.87416	0.259047	-7.23483	4.66116e-13	9.21012e-12
55893	ZNF395	zinc finger protein 395	1037.36	-2.00937	0.207243	-9.69572	3.14402e-22	1.55011e-20
695	BTK	Bruton tyrosine kinase	317.367	-4.50494	0.357034	-12.6177	1.68716e-36	2.0501e-34
51537	MTFP1	mitochondrial fission process 1	730.99	-2.47847	0.229453	-10.8016	3.38193e-27	2.55833e-25
10808	HSPH1	heat shock protein family H (Hsp110) member 1	680.144	-3.00152	0.23844	-12.5882	2.45337e-36	2.93492e-34
6480	ST6GAL1	ST6 beta-galactoside alpha-2,6-sialyltransferase 1	592.211	-1.65392	0.227669	-7.26459	3.74173e-13	7.4699e-12
1633	DCK	deoxycytidine kinase	546.339	-3.07337	0.25431	-12.0851	1.26558e-33	1.34693e-31

## Sheet: E2F1 WT vs E2F1 KD TPA-NaBu
GeneID	Gene Symbol	Description	Base mean	log2(FC)	StdErr	Wald-Stats	P-value	P-adj
397	ARHGDIB	Rho GDP dissociation inhibitor beta	7117.72	-5.82506	0.142783	-40.7966	0	0
4033	IRAG2	inositol 1,4,5-triphosphate receptor associated 2	5440.07	-7.69494	0.193179	-39.8333	0	0
3507	IGHM	immunoglobulin heavy constant mu	20448.8	-6.43322	0.132613	-48.5112	0	0
933	CD22	CD22 molecule	5091.44	-6.32524	0.155462	-40.6868	0	0
3514	IGKC	immunoglobulin kappa constant	16756.7	-8.76899	0.18518	-47.354	0	0
3512	JCHAIN	joining chain of multimeric IgA and IgM	8098.67	-9.68603	0.238364	-40.6355	0	0
4609	MYC	MYC proto-oncogene, bHLH transcription factor	16120.7	-8.10647	0.155161	-52.2454	0	0
931	MS4A1	membrane spanning 4-domains A1	3215.93	-6.49907	0.175546	-37.0221	5.05044e-300	1.09304e-296
5790	PTPRCAP	protein tyrosine phosphatase receptor type C associated protein	2816.39	-6.97774	0.200114	-34.8688	2.20669e-266	4.24519e-263
51237	MZB1	marginal zone B and B1 cell specific protein	2356.28	-6.5325	0.189345	-34.5006	7.86489e-261	1.36173e-257
257144	GCSAM	germinal center associated signaling and motility	2887.98	-5.43151	0.158364	-34.2976	8.50798e-258	1.33916e-254
3936	LCP1	lymphocyte cytosolic protein 1	4184.44	-4.87983	0.144494	-33.7718	5.11844e-250	7.38506e-247
219972	MPEG1	macrophage expressed 1	2080.83	-6.3417	0.189554	-33.4558	2.11673e-245	2.81916e-242
84824	FCRLA	Fc receptor like A	2323.83	-6.74028	0.204589	-32.9455	4.91331e-238	6.07636e-235
973	CD79A	CD79a molecule	5360.17	-9.91587	0.303286	-32.6948	1.84997e-234	2.13536e-231
79930	DOK3	docking protein 3	2275.46	-5.26957	0.162174	-32.4933	1.32755e-231	1.43658e-228
81539	SLC38A1	solute carrier family 38 member 1	2457.82	-5.12249	0.157787	-32.4645	3.37789e-231	3.44028e-228
4288	MKI67	marker of proliferation Ki-67	1872.71	-6.44679	0.198969	-32.4009	2.66296e-230	2.56147e-227
23180	RFTN1	raftlin, lipid raft linker 1	2942.99	-4.76986	0.14787	-32.2572	2.79157e-228	2.54385e-225
7805	LAPTM5	lysosomal protein transmembrane 5	3117.27	-4.67604	0.146548	-31.9078	2.07926e-223	1.80001e-220
640	BLK	BLK proto-oncogene, Src family tyrosine kinase	2441.86	-5.14102	0.162986	-31.5426	2.26457e-218	1.86708e-215
332	BIRC5	baculoviral IAP repeat containing 5	1605.39	-7.25339	0.238987	-30.3506	2.4683e-202	1.94255e-199
5450	POU2AF1	POU class 2 homeobox associating factor 1	1496.88	-6.57676	0.217157	-30.2857	1.76814e-201	1.33102e-198
962	CD48	CD48 molecule	1626.53	-7.36317	0.244064	-30.169	6.04231e-200	4.35902e-197
8553	BHLHE40	basic helix-loop-helix family member e40	1368.34	-5.52214	0.186208	-29.6558	2.85113e-193	1.97458e-190
3683	ITGAL	integrin subunit alpha L	1309.6	-6.07332	0.205471	-29.558	5.17728e-192	3.44767e-189
9404	LPXN	leupaxin	2630.13	-4.46799	0.151772	-29.4388	1.74931e-190	1.0444e-187
79661	NEIL1	nei like DNA glycosylase 1	2399.26	-5.1574	0.175979	-29.3069	8.46873e-189	4.88758e-186
29802	VPREB3	V-set pre-B cell surrogate light chain 3	2465.47	-8.46281	0.293612	-28.8231	1.10165e-182	6.15291e-180
55355	HJURP	Holliday junction recognition protein	1186.49	-5.68347	0.198712	-28.6015	6.43779e-180	3.48325e-177
27240	SIT1	signaling threshold regulating transmembrane adaptor 1	1432.55	-4.82135	0.16939	-28.463	3.36089e-178	1.76334e-175
951	CD37	CD37 molecule	2092.07	-5.0383	0.177879	-28.3242	1.73845e-176	8.85282e-174
6850	SYK	spleen associated tyrosine kinase	1446.51	-4.62374	0.16576	-27.8942	3.13495e-171	1.55081e-168
974	CD79B	CD79b molecule	6084.66	-4.26979	0.153286	-27.855	9.37968e-171	4.51111e-168
113130	CDCA5	cell division cycle associated 5	1091.78	-5.63491	0.203461	-27.6952	7.96538e-169	3.72737e-166
92241	RCSD1	RCSD domain containing 1	1434.64	-4.55749	0.164765	-27.6605	2.08479e-168	9.49894e-166
256236	NAPSB		1331.51	-6.19694	0.224268	-27.6319	4.60717e-168	2.04535e-165
9595	CYTIP	cytohesin 1 interacting protein	1046.84	-6.27973	0.227747	-27.5733	2.32427e-167	1.00606e-164
54440	SASH3	SAM and SH3 domain containing 3	1068.77	-5.38239	0.196193	-27.4341	1.07404e-165	4.53559e-163
5341	PLEK	pleckstrin	1025.42	-5.56416	0.203964	-27.2801	7.30476e-164	3.0113e-161
5778	PTPN7	protein tyrosine phosphatase non-receptor type 7	1185.52	-4.86687	0.178879	-27.2076	5.28582e-163	2.12834e-160
4605	MYBL2	MYB proto-oncogene like 2	974.415	-5.86195	0.216204	-27.113	6.9125e-162	2.72007e-159
983	CDK1	cyclin dependent kinase 1	1078	-6.28852	0.232813	-27.0111	1.09553e-160	4.12348e-158
7153	TOP2A	DNA topoisomerase II alpha	1759.02	-4.54946	0.168756	-26.9588	4.49703e-160	1.65663e-157
10460	TACC3	transforming acidic coiled-coil containing protein 3	1142.22	-4.79352	0.178418	-26.8669	5.35731e-159	1.93243e-156
3310	HSPA6	heat shock protein family A (Hsp70) member 6	980.642	-6.3115	0.234971	-26.8608	6.31283e-159	2.23062e-156
7456	WIPF1	WAS/WASL interacting protein family member 1	1692.83	-4.13914	0.15453	-26.7853	4.79603e-158	1.66077e-155
3068	HDGF	heparin binding growth factor	3428.85	-3.69896	0.138324	-26.7413	1.55983e-157	5.29546e-155
10051	SMC4	structural maintenance of chromosomes 4	1717.83	-4.11971	0.156442	-26.3337	7.88793e-153	2.62638e-150
114800	CCDC85A	coiled-coil domain containing 85A	895.166	-5.87035	0.22295	-26.3304	8.61735e-153	2.81511e-150
6319	SCD	stearoyl-CoA desaturase	7102.27	-3.36477	0.127862	-26.3156	1.27021e-152	4.07267e-150
55143	CDCA8	cell division cycle associated 8	934.561	-5.11042	0.194928	-26.217	1.69919e-151	5.34904e-149
5347	PLK1	polo like kinase 1	831.657	-5.90845	0.22942	-25.7538	2.91895e-146	9.02476e-144
399	RHOH	ras homolog family member H	869.133	-5.14338	0.199946	-25.7238	6.32871e-146	1.92237e-143
6688	SPI1	Spi-1 proto-oncogene	1045.28	-6.25935	0.244196	-25.6325	6.62756e-145	1.97844e-142
126549	ANKLE1	ankyrin repeat and LEM domain containing 1	826.311	-6.00463	0.235238	-25.5258	1.02085e-143	2.99576e-141
79666	PLEKHF2	pleckstrin homology and FYVE domain containing 2	1805.62	-3.79519	0.149026	-25.4667	4.60964e-143	1.33019e-140
25780	RASGRP3	RAS guanyl releasing protein 3	904.585	-6.71139	0.263551	-25.4652	4.78816e-143	1.35905e-140
26112	CCDC69	coiled-coil domain containing 69	1684.83	-3.83623	0.151525	-25.3174	2.05275e-141	5.73246e-139
891	CCNB1	cyclin B1	885.923	-4.91067	0.194463	-25.2524	1.06557e-140	2.92845e-138
5788	PTPRC	protein tyrosine phosphatase receptor type C	1348.9	-8.35111	0.33078	-25.2468	1.22937e-140	3.32582e-138
890	CCNA2	cyclin A2	1005.27	-4.56063	0.180758	-25.2306	1.85078e-140	4.9299e-138
64005	MYO1G	myosin IG	862.277	-5.75421	0.22874	-25.1561	1.21143e-139	3.17799e-137
1063	CENPF	centromere protein F	886.986	-5.06875	0.201613	-25.141	1.77253e-139	4.58054e-137
5079	PAX5	paired box 5	1187.19	-4.27539	0.1704	-25.0904	6.3372e-139	1.61356e-136
9750	RIPOR2	RHO family interacting cell polarization regulator 2	905.832	-4.64368	0.185626	-25.0163	4.06549e-138	1.02014e-135
586	BCAT1	branched chain amino acid transaminase 1	1135.91	-4.19625	0.167747	-25.0154	4.15488e-138	1.02768e-135
4046	LSP1	lymphocyte specific protein 1	1614.3	-7.1766	0.289798	-24.7641	2.18507e-135	5.32848e-133
2268	FGR	FGR proto-oncogene, Src family tyrosine kinase	770.322	-6.14039	0.248045	-24.7551	2.72903e-135	6.56256e-133
55872	PBK	PDZ binding kinase	809.376	-6.34699	0.256987	-24.6977	1.13212e-134	2.68514e-132
3428	IFI16	interferon gamma inducible protein 16	1676.66	-3.86508	0.156606	-24.6803	1.73964e-134	4.07029e-132
2186	BPTF	bromodomain PHD finger transcription factor	2039.19	-3.61083	0.146783	-24.5997	1.27161e-133	2.93555e-131
57379	AICDA	activation induced cytidine deaminase	916.686	-7.40284	0.30174	-24.5338	6.44034e-133	1.46721e-130
7324	UBE2E1	ubiquitin conjugating enzyme E2 E1	2026.78	-3.58707	0.146288	-24.5207	8.89679e-133	2.00051e-130
81620	CDT1	chromatin licensing and DNA replication factor 1	917.902	-5.34706	0.218189	-24.5066	1.25689e-132	2.78997e-130
3148	HMGB2	high mobility group box 2	4121.18	-3.42245	0.139805	-24.4801	2.4065e-132	5.27419e-130
1840	DTX1	deltex E3 ubiquitin ligase 1	2712.8	-3.77819	0.154374	-24.4743	2.77353e-132	6.00261e-130
11004	KIF2C	kinesin family member 2C	892.412	-5.28436	0.216153	-24.4473	5.37662e-132	1.14927e-129
1031	CDKN2C	cyclin dependent kinase inhibitor 2C	2153.86	-3.49201	0.142943	-24.4294	8.33378e-132	1.75965e-129
388524	RPSA2	ribosomal protein SA pseudogene 58	38305.7	-3.20298	0.131239	-24.4057	1.48639e-131	3.10064e-129
83879	CDCA7	cell division cycle associated 7	1035.99	-4.22494	0.173247	-24.3868	2.36052e-131	4.86549e-129
92610	TIFA	TRAF interacting protein with forkhead associated domain	1546.41	-3.67045	0.151492	-24.2286	1.11071e-129	2.21044e-127
4248	MGAT3	beta-1,4-mannosyl-glycoprotein 4-beta-N-acetylglucosaminyltransferase	873.718	-4.4214	0.183444	-24.1021	2.37457e-128	4.61947e-126
942	CD86	CD86 molecule	743.906	-6.69167	0.277692	-24.0975	2.65687e-128	5.11122e-126
971	CD72	CD72 molecule	1638.12	-3.74474	0.155535	-24.0765	4.40932e-128	8.38933e-126
605	BCL7A	BAF chromatin remodeling complex subunit BCL7A	885.276	-4.34004	0.180373	-24.0615	6.32404e-128	1.19016e-125
2194	FASN	fatty acid synthase	1160.12	-3.97116	0.165506	-23.994	3.21371e-127	5.98302e-125
1997	ELF1	E74 like ETS transcription factor 1	1358.48	-3.74842	0.156764	-23.9112	2.34366e-126	4.31683e-124
8115	TCL1A	TCL1 family AKT coactivator A	6588.44	-3.05067	0.128009	-23.8317	1.56636e-125	2.85473e-123
1869	E2F1	E2F transcription factor 1	943.285	-4.1527	0.174619	-23.7815	5.19641e-125	9.27532e-123
389643	NUGGC	nuclear GTPase, germinal center associated	737.592	-6.85095	0.288437	-23.752	1.04838e-124	1.85222e-122
22974	TPX2	TPX2 microtubule nucleation factor	1335.99	-5.17747	0.218001	-23.7497	1.1054e-124	1.93322e-122
6518	SLC2A5	solute carrier family 2 member 5	1025.91	-8.01155	0.337447	-23.7417	1.33889e-124	2.31815e-122
701	BUB1B	BUB1 mitotic checkpoint serine/threonine kinase B	705.418	-5.75502	0.242816	-23.7012	3.50608e-124	6.01032e-122
55893	ZNF395	zinc finger protein 395	2113.92	-3.37149	0.142282	-23.6958	3.98783e-124	6.76914e-122
695	BTK	Bruton tyrosine kinase	714.775	-6.21381	0.262343	-23.6859	5.04379e-124	8.47846e-122
51537	MTFP1	mitochondrial fission process 1	1548.29	-3.699	0.157248	-23.5233	2.35577e-122	3.92191e-120
10808	HSPH1	heat shock protein family H (Hsp110) member 1	1498.05	-3.87589	0.164807	-23.5177	2.68601e-122	4.42911e-120
6480	ST6GAL1	ST6 beta-galactoside alpha-2,6-sialyltransferase 1	1116.46	-3.81698	0.163069	-23.4072	3.60887e-121	5.83963e-119
1633	DCK	deoxycytidine kinase	1208.69	-3.89705	0.167201	-23.3076	3.7088e-120	5.94575e-118

## Sheet: Top 100 Down_ALL
Gene Symbol	log2(FC)
	E2F1 WT	E2F1 WT TPA-NaBu	E2F1 KD	E2F1 KD_TPA-NaBu
ARHGDIB	0	-5.61871	-2.28032	-5.82506
IRAG2	0	-7.4486	-5.68477	-7.69494
IGHM	0	-5.24242	-2.93448	-6.43322
CD22	0	-5.36481	-3.57832	-6.32524			c-Myc		0	-5.12814	-5.01208	-8.10647
IGKC	0	-6.1333	-5.65335	-8.76899
JCHAIN	0	-8.80573	-5.53655	-9.68603
MYC	0	-5.12814	-5.01208	-8.10647
MS4A1	0	-6.2221	-3.82576	-6.49907
PTPRCAP	0	-5.81309	-2.93339	-6.97774
MZB1	0	-6.2188	-4.84516	-6.5325
GCSAM	0	-4.88472	-3.43257	-5.43151
LCP1	0	-1.96817	-0.195008	-4.87983
MPEG1	0	-6.00718	-8.89637	-6.3417
FCRLA	0	-4.12791	-3.66769	-6.74028
CD79A	0	-7.13652	-4.35146	-9.91587
DOK3	0	-5.34569	-2.84021	-5.26957
SLC38A1	0	-4.5773	-2.3035	-5.12249
MKI67	0	-6.65251	-0.44094	-6.44679
RFTN1	0	-2.66283	-2.52178	-4.76986
LAPTM5	0	-3.49214	-2.22465	-4.67604
BLK	0	-5.82285	-2.7088	-5.14102
BIRC5	0	-5.21559	-1.7334	-7.25339
POU2AF1	0	-6.03464	-3.82688	-6.57676
CD48	0	-6.89791	-5.91749	-7.36317
BHLHE40	0	-4.27691	-4.66955	-5.52214
ITGAL	0	-4.74543	-3.63986	-6.07332
LPXN	0	-3.72199	-4.28148	-4.46799
NEIL1	0	-5.43661	-4.30337	-5.1574
VPREB3	0	-6.96469	-4.15442	-8.46281
HJURP	0	-5.45861	-1.24297	-5.68347
SIT1	0	-4.06582	-3.9608	-4.82135
CD37	0	-2.82619	-2.63802	-5.0383
SYK	0	-3.51418	-2.98862	-4.62374
CD79B	0	-4.27346	-3.37559	-4.26979
CDCA5	0	-4.58687	-1.78496	-5.63491
RCSD1	0	-3.88777	-3.43014	-4.55749
NAPSB	0	-1.27916	-3.50613	-6.19694
CYTIP	0	-7.32304	-3.75072	-6.27973
SASH3	0	-4.62551	-2.83131	-5.38239
PLEK	0	-2.47951	-2.93694	-5.56416
PTPN7	0	-4.80527	-2.08109	-4.86687
MYBL2	0	-4.47956	-1.67803	-5.86195
CDK1	0	-8.22788	-2.411	-6.28852
TOP2A	0	-6.28543	-1.61819	-4.54946
TACC3	0	-4.58786	-1.086	-4.79352
HSPA6	0	-4.74327	-3.70638	-6.3115
WIPF1	0	-4.5903	-1.07722	-4.13914
HDGF	0	-3.58848	-2.91887	-3.69896
SMC4	0	-4.60409	-1.49937	-4.11971
CCDC85A	0	-5.85825	-4.40965	-5.87035
SCD	0	-2.8389	-1.30263	-3.36477
CDCA8	0	-6.28841	-1.24235	-5.11042
PLK1	0	-4.20914	-1.17151	-5.90845
RHOH	0	-5.47232	-5.29263	-5.14338
SPI1	0	-5.94108	-3.79784	-6.25935
ANKLE1	0	-5.19066	-4.38958	-6.00463
PLEKHF2	0	-4.19444	-3.25155	-3.79519
RASGRP3	0	-5.43928	-5.06613	-6.71139
CCDC69	0	-2.64472	-2.26024	-3.83623
CCNB1	0	-4.96572	-2.09898	-4.91067
PTPRC	0	-6.43957	-4.0063	-8.35111
CCNA2	0	-5.22303	-2.44009	-4.56063
MYO1G	0	-4.42583	-1.75423	-5.75421
CENPF	0	-5.27344	-0.661977	-5.06875
PAX5	0	-2.6173	-1.62584	-4.27539
RIPOR2	0	-1.72553	-2.83002	-4.64368
BCAT1	0	-4.73871	-1.6713	-4.19625
LSP1	0	-3.26875	-3.65989	-7.1766
FGR	0	-4.44521	-4.35595	-6.14039
PBK	0	-7.36789	-2.86721	-6.34699
IFI16	0	0.122786	-2.13513	-3.86508
BPTF	0	-2.65407	-1.21367	-3.61083
AICDA	0	-8.14125	-6.23744	-7.40284
UBE2E1	0	-3.35435	-3.07145	-3.58707
CDT1	0	-5.48392	-1.70757	-5.34706
HMGB2	0	-4.60489	-2.67316	-3.42245
DTX1	0	-2.80388	-3.13773	-3.77819
KIF2C	0	-4.85828	-1.06217	-5.28436
CDKN2C	0	-3.54789	-3.3175	-3.49201
RPSA2	0	-3.63279	-1.03779	-3.20298
CDCA7	0	-4.64222	-2.78829	-4.22494
TIFA	0	-3.50609	-3.54898	-3.67045
MGAT3	0	-2.59525	-2.99954	-4.4214
CD86	0	-4.42821	-2.48071	-6.69167
CD72	0	-3.7015	-3.49268	-3.74474
BCL7A	0	-3.03029	-2.87819	-4.34004
FASN	0	-2.74474	-1.54574	-3.97116
ELF1	0	-2.37939	-2.10374	-3.74842
TCL1A	0	-3.3508	-2.35934	-3.05067
E2F1	0	-4.74713	-1.76217	-4.1527
NUGGC	0	-5.75368	-5.63987	-6.85095
TPX2	0	-5.69049	-1.75973	-5.17747
SLC2A5	0	-5.92784	-5.16585	-8.01155
BUB1B	0	-5.57571	-1.87416	-5.75502
ZNF395	0	-2.255	-2.00937	-3.37149
BTK	0	-5.23527	-4.50494	-6.21381
MTFP1	0	-3.35565	-2.47847	-3.699
HSPH1	0	-3.85108	-3.00152	-3.87589
ST6GAL1	0	-2.3283	-1.65392	-3.81698
DCK	0	-4.91869	-3.07337	-3.89705

## Sheet: DAVID_Top 100 down
Category	Term	Count	%	PValue	Genes	List Total	Pop Hits	Pop Total	Fold Enrichment	Bonferroni	Benjamini	FDR
GOTERM_BP_DIRECT	GO:0050853~B cell receptor signaling pathway	10	10	2.51513e-08	23180, 640, 695, 3514, 6850, 973, 974, 931, 5788, 3507	97	137	19462	14.6452	2.24347e-05	2.2435e-05	2.19571e-05
GOTERM_BP_DIRECT	GO:0051301~cell division	14	14	5.99842e-08	10051, 10460, 1063, 22974, 890, 891, 83879, 332, 55143, 983, 81620, 701, 113130, 11004	97	389	19462	7.22095	5.35045e-05	2.6753e-05	2.61831e-05
GOTERM_BP_DIRECT	GO:0000278~mitotic cell cycle	9	9	9.89641e-07	55872, 332, 55143, 81620, 5347, 1063, 113130, 22974, 4605	97	155	19462	11.65	0.000882371	0.000294253	0.000287986
GOTERM_BP_DIRECT	GO:0030183~B cell differentiation	7	7	5.84892e-06	6850, 5079, 973, 974, 57379, 931, 5788	97	91	19462	15.4338	0.00520367	0.00130431	0.00127653
GOTERM_BP_DIRECT	GO:0002639~positive regulation of immunoglobulin production	5	5	8.94255e-06	695, 54440, 942, 5788, 51237	97	27	19462	37.1554	0.00794506	0.00159535	0.00156137
GOTERM_BP_DIRECT	GO:0042113~B cell activation	5	5	3.60815e-05	695, 973, 931, 942, 933	97	38	19462	26.3999	0.0316728	0.00536411	0.00524985
GOTERM_BP_DIRECT	GO:0000086~G2/M transition of mitotic cell cycle	5	5	0.000192325	891, 332, 983, 5347, 890	97	58	19462	17.2965	0.157659	0.0214442	0.0209875
GOTERM_BP_DIRECT	GO:0007052~mitotic spindle organization	5	5	0.000192325	891, 332, 55143, 10460, 5347	97	58	19462	17.2965	0.157659	0.0214442	0.0209875
GOTERM_BP_DIRECT	GO:0033262~regulation of nuclear cell cycle DNA replication	3	3	0.000238474	389643, 57379, 81620	97	5	19462	120.384	0.191637	0.0236354	0.023132
GOTERM_BP_DIRECT	GO:0006959~humoral immune response	5	5	0.000281589	5450, 3512, 5079, 931, 6480	97	64	19462	15.6749	0.222143	0.0251178	0.0245828
GOTERM_BP_DIRECT	GO:0000082~G1/S transition of mitotic cell cycle	5	5	0.000375996	4609, 586, 983, 1869, 890	97	69	19462	14.5391	0.284985	0.0304899	0.0298404
GOTERM_BP_DIRECT	GO:0007049~cell cycle	9	9	0.000489643	55355, 332, 55143, 10051, 4288, 81620, 5347, 1031, 113130	97	370	19462	4.88041	0.353943	0.0356806	0.0349206
GOTERM_BP_DIRECT	GO:0007094~mitotic spindle assembly checkpoint	4	4	0.000520009	332, 701, 5347, 1063	97	32	19462	25.0799	0.371217	0.0356806	0.0349206
GOTERM_BP_DIRECT	GO:0007091~metaphase/anaphase transition of mitotic cell cycle	3	3	0.00084752	10460, 701, 5347	97	9	19462	66.8797	0.530604	0.0539991	0.0528489
GOTERM_BP_DIRECT	GO:0050764~regulation of phagocytosis	3	3	0.001056	6850, 2268, 5788	97	10	19462	60.1918	0.610327	0.0609393	0.0596413
GOTERM_BP_DIRECT	GO:0045087~innate immune response	11	11	0.00115455	3428, 640, 695, 3514, 6850, 3512, 219972, 3148, 2268, 92610, 3507	97	635	19462	3.47564	0.643156	0.0609393	0.0596413
GOTERM_BP_DIRECT	GO:0007080~mitotic metaphase plate congression	4	4	0.0011614	891, 55143, 113130, 11004	97	42	19462	19.1085	0.645331	0.0609393	0.0596413
GOTERM_BP_DIRECT	GO:0007059~chromosome segregation	5	5	0.00130556	55355, 7153, 332, 81620, 1063	97	96	19462	10.45	0.688178	0.0646978	0.0633197
GOTERM_BP_DIRECT	GO:0042100~B cell proliferation	4	4	0.001514	54440, 973, 931, 5788	97	46	19462	17.4469	0.741151	0.0710782	0.0695642
GOTERM_BP_DIRECT	GO:0098761~cellular response to interleukin-7	3	3	0.00181283	695, 4046, 3068	97	13	19462	46.3013	0.801806	0.0806665	0.0789482
GOTERM_BP_DIRECT	GO:0002250~adaptive immune response	9	9	0.0018991	695, 3514, 27240, 6850, 3512, 973, 974, 942, 3507	97	457	19462	3.95132	0.816512	0.0806665	0.0789482
GOTERM_BP_DIRECT	GO:0045579~positive regulation of B cell differentiation	3	3	0.00242472	695, 6850, 6688	97	15	19462	40.1278	0.885304	0.0983113	0.0962172
GOTERM_BP_DIRECT	GO:0048146~positive regulation of fibroblast proliferation	4	4	0.00266811	891, 4609, 1869, 890	97	56	19462	14.3314	0.907739	0.103476	0.101272
GOTERM_BP_DIRECT	GO:0018108~peptidyl-tyrosine phosphorylation	4	4	0.00294893	640, 695, 6850, 2268	97	58	19462	13.8372	0.928233	0.109602	0.107267
GOTERM_BP_DIRECT	GO:0007076~mitotic chromosome condensation	3	3	0.00389847	10051, 5347, 113130	97	19	19462	31.6799	0.969323	0.139098	0.136135
GOTERM_BP_DIRECT	GO:0038096~Fc-gamma receptor signaling pathway involved in phagocytosis	3	3	0.00475701	6850, 2268, 64005	97	21	19462	28.6627	0.985784	0.163202	0.159726
GOTERM_BP_DIRECT	GO:0045944~positive regulation of transcription from RNA polymerase II promoter	14	14	0.00739192	7153, 5450, 5079, 7324, 3068, 2186, 3428, 1997, 55893, 4609, 3148, 6688, 1869, 4605	97	1232	19462	2.27999	0.998664	0.244207	0.239006
GOTERM_BP_DIRECT	GO:0032753~positive regulation of interleukin-4 production	3	3	0.00779981	54440, 6850, 942	97	27	19462	22.2932	0.999074	0.24848	0.243187
GOTERM_BP_DIRECT	GO:1905453~regulation of myeloid progenitor cell differentiation	2	2	0.0098413	126549, 6688	97	2	19462	200.639	0.999853	0.302705	0.296257
GOTERM_BP_DIRECT	GO:0007159~leukocyte cell-cell adhesion	3	3	0.0108474	6850, 3683, 5788	97	32	19462	18.8099	0.99994	0.312124	0.305476
GOTERM_BP_DIRECT	GO:0051276~chromosome organization	3	3	0.0108474	4609, 55143, 10051	97	32	19462	18.8099	0.99994	0.312124	0.305476
GOTERM_BP_DIRECT	GO:0032743~positive regulation of interleukin-2 production	3	3	0.014335	54440, 942, 5788	97	37	19462	16.268	0.999997	0.384407	0.376219
GOTERM_BP_DIRECT	GO:1990858~cellular response to lectin	2	2	0.0147259	4609, 6850	97	3	19462	133.759	0.999998	0.384407	0.376219
GOTERM_BP_DIRECT	GO:1902850~microtubule cytoskeleton organization involved in mitosis	2	2	0.0147259	983, 10460	97	3	19462	133.759	0.999998	0.384407	0.376219
GOTERM_BP_DIRECT	GO:0000070~mitotic sister chromatid segregation	3	3	0.0150832	55143, 10051, 5347	97	38	19462	15.8399	0.999999	0.384407	0.376219
GOTERM_BP_DIRECT	GO:0032760~positive regulation of tumor necrosis factor production	4	4	0.0163533	695, 54440, 6850, 5788	97	108	19462	7.43108	1	0.397077	0.388619
GOTERM_BP_DIRECT	GO:0031100~animal organ regeneration	3	3	0.0166292	3936, 983, 890	97	40	19462	15.0479	1	0.397077	0.388619
GOTERM_BP_DIRECT	GO:0030217~T cell differentiation	3	3	0.0182397	399, 1840, 5788	97	42	19462	14.3314	1	0.397077	0.388619
GOTERM_BP_DIRECT	GO:0007229~integrin-mediated signaling pathway	4	4	0.0184286	5341, 6850, 2268, 3683	97	113	19462	7.10227	1	0.397077	0.388619
GOTERM_BP_DIRECT	GO:1905448~positive regulation of mitochondrial ATP synthesis coupled electron transport	2	2	0.0195867	891, 983	97	4	19462	100.32	1	0.397077	0.388619
GOTERM_BP_DIRECT	GO:0030888~regulation of B cell proliferation	2	2	0.0195867	933, 51237	97	4	19462	100.32	1	0.397077	0.388619
GOTERM_BP_DIRECT	GO:0071226~cellular response to molecule of fungal origin	2	2	0.0195867	695, 6850	97	4	19462	100.32	1	0.397077	0.388619
GOTERM_BP_DIRECT	GO:1901970~positive regulation of mitotic sister chromatid separation	2	2	0.0195867	332, 55143	97	4	19462	100.32	1	0.397077	0.388619
GOTERM_BP_DIRECT	GO:0002902~regulation of B cell apoptotic process	2	2	0.0195867	640, 695	97	4	19462	100.32	1	0.397077	0.388619
GOTERM_BP_DIRECT	GO:0030890~positive regulation of B cell proliferation	3	3	0.021649	695, 54440, 5788	97	46	19462	13.0852	1	0.429132	0.419991
GOTERM_BP_DIRECT	GO:0006468~protein phosphorylation	7	7	0.0228404	640, 695, 332, 6850, 983, 2268, 5347	97	445	19462	3.15612	1	0.442906	0.433472
GOTERM_BP_DIRECT	GO:0050849~negative regulation of calcium-mediated signaling	2	2	0.0244238	5341, 933	97	5	19462	80.2557	1	0.458693	0.448922
GOTERM_BP_DIRECT	GO:0045892~negative regulation of transcription, DNA-templated	8	8	0.027121	3428, 8553, 332, 3148, 6688, 1063, 605, 1869	97	592	19462	2.71134	1	0.458693	0.448922
GOTERM_BP_DIRECT	GO:0000079~regulation of cyclin-dependent protein serine/threonine kinase activity	3	3	0.029183	891, 1031, 890	97	54	19462	11.1466	1	0.458693	0.448922
GOTERM_BP_DIRECT	GO:0007162~negative regulation of cell adhesion	3	3	0.029183	397, 9750, 9404	97	54	19462	11.1466	1	0.458693	0.448922
GOTERM_BP_DIRECT	GO:2000045~regulation of G1/S transition of mitotic cell cycle	3	3	0.029183	1031, 605, 1869	97	54	19462	11.1466	1	0.458693	0.448922
GOTERM_BP_DIRECT	GO:0031536~positive regulation of exit from mitosis	2	2	0.0292373	332, 113130	97	6	19462	66.8797	1	0.458693	0.448922
GOTERM_BP_DIRECT	GO:0050855~regulation of B cell receptor signaling pathway	2	2	0.0292373	640, 257144	97	6	19462	66.8797	1	0.458693	0.448922
GOTERM_BP_DIRECT	GO:1903490~positive regulation of mitotic cytokinesis	2	2	0.0292373	332, 55143	97	6	19462	66.8797	1	0.458693	0.448922
GOTERM_BP_DIRECT	GO:0042492~gamma-delta T cell differentiation	2	2	0.0292373	6850, 5788	97	6	19462	66.8797	1	0.458693	0.448922
GOTERM_BP_DIRECT	GO:0002576~platelet degranulation	2	2	0.0292373	640, 5341	97	6	19462	66.8797	1	0.458693	0.448922
GOTERM_BP_DIRECT	GO:0006355~regulation of transcription, DNA-templated	11	11	0.0294315	55893, 8553, 83879, 4609, 399, 5079, 9404, 6688, 2186, 1869, 4605	97	1024	19462	2.1553	1	0.458693	0.448922
GOTERM_BP_DIRECT	GO:0031334~positive regulation of protein complex assembly	3	3	0.0301886	6850, 8115, 81620	97	55	19462	10.944	1	0.458693	0.448922
GOTERM_BP_DIRECT	GO:0007169~transmembrane receptor protein tyrosine kinase signaling pathway	4	4	0.0303395	640, 6850, 79930, 2268	97	137	19462	5.85808	1	0.458693	0.448922
GOTERM_BP_DIRECT	GO:0051383~kinetochore organization	2	2	0.0340272	10051, 81620	97	7	19462	57.3255	1	0.497578	0.48698
GOTERM_BP_DIRECT	GO:0090330~regulation of platelet aggregation	2	2	0.0340272	640, 6850	97	7	19462	57.3255	1	0.497578	0.48698
GOTERM_BP_DIRECT	GO:0065003~macromolecular complex assembly	4	4	0.0381324	983, 3512, 9404, 7456	97	150	19462	5.35038	1	0.516478	0.505477
GOTERM_BP_DIRECT	GO:0042110~T cell activation	3	3	0.0387124	962, 942, 5788	97	63	19462	9.55425	1	0.516478	0.505477
GOTERM_BP_DIRECT	GO:0045588~positive regulation of gamma-delta T cell differentiation	2	2	0.0387938	6850, 5788	97	8	19462	50.1598	1	0.516478	0.505477
GOTERM_BP_DIRECT	GO:1902425~positive regulation of attachment of mitotic spindle microtubules to kinetochore	2	2	0.0387938	332, 55143	97	8	19462	50.1598	1	0.516478	0.505477
GOTERM_BP_DIRECT	GO:0032873~negative regulation of stress-activated MAPK cascade	2	2	0.0387938	55872, 4609	97	8	19462	50.1598	1	0.516478	0.505477
GOTERM_BP_DIRECT	GO:0050859~negative regulation of B cell receptor signaling pathway	2	2	0.0387938	9404, 933	97	8	19462	50.1598	1	0.516478	0.505477
GOTERM_BP_DIRECT	GO:0042742~defense response to bacterium	5	5	0.0403052	3514, 6850, 219972, 57379, 3507	97	261	19462	3.84366	1	0.521692	0.51058
GOTERM_BP_DIRECT	GO:0042752~regulation of circadian rhythm	3	3	0.0409708	7153, 8553, 983	97	65	19462	9.26027	1	0.521692	0.51058
GOTERM_BP_DIRECT	GO:0000165~MAPK cascade	4	4	0.042712	4609, 25780, 5788, 5778	97	157	19462	5.11183	1	0.521692	0.51058
GOTERM_BP_DIRECT	GO:0007346~regulation of mitotic cell cycle	3	3	0.0432778	332, 4609, 5347	97	67	19462	8.98384	1	0.521692	0.51058
GOTERM_BP_DIRECT	GO:0006265~DNA topological change	2	2	0.0435371	7153, 3148	97	9	19462	44.5865	1	0.521692	0.51058
GOTERM_BP_DIRECT	GO:0002314~germinal center B cell differentiation	2	2	0.0435371	5450, 6688	97	9	19462	44.5865	1	0.521692	0.51058
GOTERM_BP_DIRECT	GO:0046641~positive regulation of alpha-beta T cell proliferation	2	2	0.0435371	6850, 5788	97	9	19462	44.5865	1	0.521692	0.51058
GOTERM_BP_DIRECT	GO:0042102~positive regulation of T cell proliferation	3	3	0.0444491	54440, 942, 5788	97	68	19462	8.85173	1	0.521692	0.51058
GOTERM_BP_DIRECT	GO:0000281~mitotic cytokinesis	3	3	0.0444491	332, 55143, 5347	97	68	19462	8.85173	1	0.521692	0.51058
GOTERM_BP_DIRECT	GO:0043306~positive regulation of mast cell degranulation	2	2	0.0529542	6850, 2268	97	11	19462	36.4799	1	0.603024	0.59018
GOTERM_BP_DIRECT	GO:0051256~mitotic spindle midzone assembly	2	2	0.0529542	332, 55143	97	11	19462	36.4799	1	0.603024	0.59018
GOTERM_BP_DIRECT	GO:0043410~positive regulation of MAPK cascade	4	4	0.0534069	6850, 79930, 5788, 7805	97	172	19462	4.66603	1	0.603024	0.59018
GOTERM_BP_DIRECT	GO:0051315~attachment of mitotic spindle microtubules to kinetochore	2	2	0.0576284	81620, 11004	97	12	19462	33.4399	1	0.619331	0.606139
GOTERM_BP_DIRECT	GO:0010918~positive regulation of mitochondrial membrane potential	2	2	0.0576284	4609, 8115	97	12	19462	33.4399	1	0.619331	0.606139
GOTERM_BP_DIRECT	GO:0051983~regulation of chromosome segregation	2	2	0.0576284	4288, 11004	97	12	19462	33.4399	1	0.619331	0.606139
GOTERM_BP_DIRECT	GO:0090267~positive regulation of mitotic cell cycle spindle assembly checkpoint	2	2	0.0576284	332, 55143	97	12	19462	33.4399	1	0.619331	0.606139
GOTERM_BP_DIRECT	GO:0002244~hematopoietic progenitor cell differentiation	3	3	0.05938	7153, 5341, 5788	97	80	19462	7.52397	1	0.625334	0.612014
GOTERM_BP_DIRECT	GO:0008283~cell proliferation	4	4	0.059589	4609, 983, 4288, 10460	97	180	19462	4.45865	1	0.625334	0.612014
GOTERM_BP_DIRECT	GO:0002357~defense response to tumor cell	2	2	0.0622797	6688, 7805	97	13	19462	30.8676	1	0.636789	0.623225
GOTERM_BP_DIRECT	GO:0018105~peptidyl-serine phosphorylation	4	4	0.0628013	55872, 6850, 983, 5347	97	184	19462	4.36172	1	0.636789	0.623225
GOTERM_BP_DIRECT	GO:0000122~negative regulation of transcription from RNA polymerase II promoter	10	10	0.0628222	3428, 8553, 4609, 5079, 3148, 3068, 6688, 5347, 2186, 1869	97	1015	19462	1.97674	1	0.636789	0.623225
GOTERM_BP_DIRECT	GO:0051310~metaphase plate congression	2	2	0.0669082	1063, 11004	97	14	19462	28.6627	1	0.665039	0.650874
GOTERM_BP_DIRECT	GO:0030154~cell differentiation	8	8	0.0671004	1997, 640, 9750, 84824, 6850, 2268, 6688, 1063	97	725	19462	2.21395	1	0.665039	0.650874
GOTERM_BP_DIRECT	GO:0071222~cellular response to lipopolysaccharide	4	4	0.0746603	3148, 389643, 57379, 942	97	198	19462	4.05332	1	0.731835	0.716247
GOTERM_BP_DIRECT	GO:2001022~positive regulation of response to DNA damage stimulus	2	2	0.0760977	126549, 4609	97	16	19462	25.0799	1	0.737816	0.722101
GOTERM_BP_DIRECT	GO:0007265~Ras protein signal transduction	3	3	0.0786234	25780, 79930, 890	97	94	19462	6.40338	1	0.751765	0.735752
GOTERM_BP_DIRECT	GO:0007166~cell surface receptor signaling pathway	5	5	0.0798569	84824, 1840, 931, 942, 5788	97	329	19462	3.04923	1	0.751765	0.735752
GOTERM_BP_DIRECT	GO:0050829~defense response to Gram-negative bacterium	3	3	0.0800646	219972, 3148, 3507	97	95	19462	6.33597	1	0.751765	0.735752
GOTERM_BP_DIRECT	GO:0006338~chromatin remodeling	5	5	0.0847372	4609, 983, 3068, 2186, 605	97	336	19462	2.9857	1	0.78735	0.770579
GOTERM_BP_DIRECT	GO:0006915~apoptotic process	7	7	0.0860971	83879, 332, 983, 701, 51237, 51537, 22974	97	620	19462	2.26528	1	0.791738	0.774874
GOTERM_BP_DIRECT	GO:0000712~resolution of meiotic recombination intermediates	2	2	0.0897141	7153, 126549	97	19	19462	21.1199	1	0.80025	0.783204
GOTERM_BP_DIRECT	GO:0030889~negative regulation of B cell proliferation	2	2	0.0897141	640, 695	97	19	19462	21.1199	1	0.80025	0.783204
GOTERM_BP_DIRECT	GO:0030224~monocyte differentiation	2	2	0.0897141	3428, 2194	97	19	19462	21.1199	1	0.80025	0.783204
GOTERM_BP_DIRECT	GO:2000573~positive regulation of DNA biosynthetic process	2	2	0.0942087	4609, 890	97	20	19462	20.0639	1	0.830022	0.812342
GOTERM_BP_DIRECT	GO:0032755~positive regulation of interleukin-6 production	3	3	0.0949128	695, 5450, 6850	97	105	19462	5.73255	1	0.830022	0.812342
GOTERM_BP_DIRECT	GO:0060236~regulation of mitotic spindle organization	2	2	0.0986813	10460, 22974	97	21	19462	19.1085	1	0.854599	0.836396
							2.51513e-08
							5.99842e-08
							9.89641e-07
							5.84892e-06
							8.94255e-06
							3.60815e-05
							0.000192325
							0.000192325
							0.000238474
							0.000281589
							0.000375996
							0.000489643
							0.000520009
